# Supplementary material for: Gene Ontology curation of the blood–brain barrier to improve the analysis of Alzheimer’s and other neurological diseases
Source: Database (Oxford). 2021 Oct 26;2021:baab067. doi: 10.1093/database/baab067 (PMC8546235; doi:10.1093/database/baab067)
Supplement: baab067_Supp [file baab067_supp.zip]

Archive with 5 entries (5 files):
- SupplementaryTable1.doc
- SupplementaryTable2.doc
- SupplementaryTable3.doc
- SupplementaryTable4.doc
- SupplementaryTable5.doc
